# Supplementary material for: Totally Endoscopic Replacement of the Ascending Aorta and the Aortic Root including the Aortic Valve via Right Mini-Thoracotomy: A Multicenter Study
Source: J Clin Med. 2024 Apr 30;13(9):2648. doi: 10.3390/jcm13092648 (PMC11084888; doi:10.3390/jcm13092648)
Supplement: Supplementary file 1 [file jcm-13-02648-s001.zip]

Archive with 1 entries (1 files):
- jcm-2979742-supplementary.pdf
